# Supplementary material for: Adaptation of a Commercial Qualitative BAX® Real-Time PCR Assay to Quantify Campylobacter spp. in Whole Bird Carcass Rinses
Source: Foods. 2023 Dec 22;13(1):56. doi: 10.3390/foods13010056 (PMC10778266; doi:10.3390/foods13010056)
Supplement: Supplementary file 1 [file foods-13-00056-s001.zip]

Archive with 11 entries (11 files):
- Table S1.pdf
- Table S10.pdf
- Table S11.pdf
- Table S2.pdf
- Table S3.pdf
- Table S4.pdf
- Table S5.pdf
- Table S6.pdf
- Table S7.pdf
- Table S8.pdf
- Table S9.pdf
